# Supplementary material for: Impact of rs1805127 and rs55742440 Variants on Atrial Remodeling in Hypertrophic Cardiomyopathy Patients with Atrial Fibrillation: A Romanian Cohort Study
Source: Int J Mol Sci. 2023 Dec 8;24(24):17244. doi: 10.3390/ijms242417244 (PMC10743528; doi:10.3390/ijms242417244)
Supplement: Supplementary file 1 [file ijms-24-17244-s001.zip]

Archive with 1 entries (1 files):
- ijms-2684600-supplementary.pdf
